# Supplementary material for: Large-scale genetic analysis reveals mammalian mtDNA heteroplasmy dynamics and variance increase through lifetimes and generations
Source: Nat Commun. 2018 Jun 27;9:2488. doi: 10.1038/s41467-018-04797-2 (PMC6021422; doi:10.1038/s41467-018-04797-2)
Supplement: Supplementary file 4 — Supplementary Data 1 [file 41467_2018_4797_MOESM4_ESM.xlsx]

## Sheet: LE oocyte data
Number		1			2			3			4			5			6			7			8			9			10			11			12			13			14			15			16
Mouse ID		LE A624 pup 1			LE A624 pup 2			LE A624 pup 3			LE A620			LE A622			LE A226			LE A223			LE A224			LE A206			LE A382			LE A280			LE A154			LE A155			LE A150			LE A111			LE A75
Mouse biopsy LE heteroplasmy (%)	LE A624 pup 1	48.511		LE A624 pup 2	27.1241		LE A624 pup 3	36.5356		LE A620	1.83358		LE A622	27.4073		LE A226	32.0906		LE A223	23.6156		LE A224	25.4258		LE A206	20.0848		LE A382	20.3745		LE A280	17.2893		LE A154	4.13327		LE A155	31.5633		LE A150	12.7806		LE A111	30.3816		LE A75	44.0446		LE A754
Age (d)		3			3			3			45			45			104			104			104			128			136			160			212			212			260			388			219
Oocyte LE heteroplasmy (%)	LE A624 pup 1 ov1 oocyte 16	37.4544		LE A624 pup 2 ov1 oocyte 12	24.5294		LE A624 pup 3 ov1 oocyte 16	24.567		LE A620 ov1 oocyte 15	0.0424649		LE A622 ov1 oocyte 16	4.36071		LE A226 ov1 oocyte 28	10.2598		LE A223 ov1 oocyte 21	5.11701		LE A224 ov1 oocyte 4	5.22926		LE A206 ov1 oocyte 18	10.3051		LE A382 ov1 oocyte 15	1.26543		LE A280 ov1 oocyte 25	1.10668		LE A154 ov1 oocyte 14	0.158535		LE A155 ov1 oocyte 13	2.65723		LE A150 ov1 oocyte 11	0.291622		LE A111 ov1 oocyte 15	2.18268		LE A753 ov1 oocyte 1	17.9743		LE A754 ov1 oocyte 3
Oocyte LE heteroplasmy (%)	LE A624 pup 1 ov1 oocyte 2	44.507		LE A624 pup 2 ov1 oocyte 11	25.5185		LE A624 pup 3 ov1 oocyte 18	28.7525		LE A620 ov1 oocyte 6	0.193058		LE A622 ov1 oocyte 12	12.2609		LE A226 ov1 oocyte 21	10.9871		LE A223 ov1 oocyte 10	6.52389		LE A224 ov1 oocyte 10	7.2844		LE A206 ov1 oocyte 7	11.3933		LE A382 ov1 oocyte 5	1.96799		LE A280 ov1 oocyte 8	2.86781		LE A154 ov1 oocyte 15	0.197826		LE A155 ov1 oocyte 10	18.0476		LE A150 ov1 oocyte 3	0.675079		LE A111 ov1 oocyte 16	2.83157		LE A753 ov1 oocyte 12	34.4935		LE A754 ov1 oocyte 1
Oocyte LE heteroplasmy (%)	LE A624 pup 1 ov1 oocyte 15	46.199		LE A624 pup 2 ov1 oocyte 18	26.7431		LE A624 pup 3 ov1 oocyte 15	29.3207		LE A620 ov1 oocyte 12	0.224859		LE A622 ov1 oocyte 18	13.7755		LE A226 ov1 oocyte 2	15.0536		LE A223 ov1 oocyte 31	8.32324		LE A224 ov1 oocyte 11	9.24295		LE A206 ov1 oocyte 4	15.8919		LE A382 ov1 oocyte 12	2.4021		LE A280 ov1 oocyte 20	3.5122		LE A154 ov1 oocyte 2	0.245999		LE A155 ov1 oocyte 12	18.6996		LE A150 ov1 oocyte 2	1.23167		LE A111 ov1 oocyte 2	4.14877		LE A753 ov1 oocyte 4	36.9342		LE A754 ov1 oocyte 7
Oocyte LE heteroplasmy (%)	LE A624 pup 1 ov1 oocyte 18	47.7099		LE A624 pup 2 ov1 oocyte 9	27.0328		LE A624 pup 3 ov1 oocyte 14	32.732		LE A620 ov1 oocyte 14	0.257448		LE A622 ov1 oocyte 15	16.1952		LE A226 ov1 oocyte 13	15.3714		LE A223 ov1 oocyte 13	8.76002		LE A224 ov1 oocyte 6	13.6757		LE A206 ov1 oocyte 17	19.4006		LE A382 ov1 oocyte 13	3.32664		LE A280 ov1 oocyte 15	3.62425		LE A154 ov1 oocyte 4	0.259442		LE A155 ov1 oocyte 8	22.4735		LE A150 ov1 oocyte 10	11.2773		LE A111 ov1 oocyte 12	7.68046		LE A753 ov1 oocyte 13	37.536		LE A754 ov1 oocyte 11
Oocyte LE heteroplasmy (%)	LE A624 pup 1 ov1 oocyte 13	48.5334		LE A624 pup 2 ov1 oocyte 13	27.8216		LE A624 pup 3 ov1 oocyte 3	34.0613		LE A620 ov1 oocyte 4	0.329944		LE A622 ov1 oocyte 9	17.5733		LE A226 ov1 oocyte 6	19.1251		LE A223 ov1 oocyte 11	10.0456		LE A224 ov1 oocyte 5	20.3241		LE A206 ov1 oocyte 9	19.5671		LE A382 ov1 oocyte 19	3.64077		LE A280 ov1 oocyte 23	4.1338		LE A154 ov1 oocyte 12	0.407656		LE A155 ov1 oocyte 11	25.9215		LE A150 ov1 oocyte 1	12.6958		LE A111 ov1 oocyte 3	12.1779		LE A753 ov1 oocyte 5	39.6817		LE A754 ov1 oocyte 8
Oocyte LE heteroplasmy (%)	LE A624 pup 1 ov1 oocyte 1	48.7915		LE A624 pup 2 ov1 oocyte 16	29.4596		LE A624 pup 3 ov1 oocyte 1	34.6235		LE A620 ov1 oocyte 10	0.475516		LE A622 ov1 oocyte 20	17.9997		LE A226 ov1 oocyte 5	20.6702		LE A223 ov1 oocyte 6	10.951		LE A224 ov1 oocyte 8	20.7524		LE A206 ov1 oocyte 11	19.7984		LE A382 ov1 oocyte 20	5.064		LE A280 ov1 oocyte 1	5.38725		LE A154 ov1 oocyte 8	0.621109		LE A155 ov1 oocyte 9	33.766		LE A150 ov1 oocyte 9	16.5521		LE A111 ov1 oocyte 5	18.8966		LE A753 ov1 oocyte 15	40.0478		LE A754 ov1 oocyte 16
Oocyte LE heteroplasmy (%)	LE A624 pup 1 ov1 oocyte 4	49.3193		LE A624 pup 2 ov1 oocyte 10	31.2821		LE A624 pup 3 ov1 oocyte 2	36.0145		LE A620 ov1 oocyte 19	0.487047		LE A622 ov1 oocyte 3	20.0488		LE A226 ov1 oocyte 22	23.6075		LE A223 ov1 oocyte 23	14.6016		LE A224 ov1 oocyte 7	26.3782		LE A206 ov1 oocyte 14	23.1909		LE A382 ov1 oocyte 17	8.04386		LE A280 ov1 oocyte 21	6.41642		LE A154 ov1 oocyte 6	1.65803		LE A155 ov1 oocyte 7	37.4875		LE A150 ov1 oocyte 4	18.9309		LE A111 ov1 oocyte 7	19.9424		LE A753 ov1 oocyte 7	40.223		LE A754 ov1 oocyte 9
Oocyte LE heteroplasmy (%)	LE A624 pup 1 ov1 oocyte 9	49.4037		LE A624 pup 2 ov1 oocyte 14	34.1329		LE A624 pup 3 ov1 oocyte 13	37.3196		LE A620 ov1 oocyte 13	0.619383		LE A622 ov1 oocyte 8	20.4476		LE A226 ov1 oocyte 9	25.6955		LE A223 ov1 oocyte 26	15.4731		LE A224 ov1 oocyte 2	26.8377		LE A206 ov1 oocyte 16	23.41		LE A382 ov1 oocyte 3	9.2918		LE A280 ov1 oocyte 24	7.29036		LE A154 ov1 oocyte 13	3.27125		LE A155 ov1 oocyte 5	40.582		LE A150 ov1 oocyte 6	19.7744		LE A111 ov1 oocyte 6	31.1479		LE A753 ov1 oocyte 9	41.8726		LE A754 ov1 oocyte 6
Oocyte LE heteroplasmy (%)	LE A624 pup 1 ov1 oocyte 3	50.0078		LE A624 pup 2 ov1 oocyte 7	35.6659		LE A624 pup 3 ov1 oocyte 9	40.873		LE A620 ov1 oocyte 17	0.688785		LE A622 ov1 oocyte 11	20.8138		LE A226 ov1 oocyte 29	27.128		LE A223 ov1 oocyte 25	16.7923		LE A224 ov1 oocyte 1	28.5183		LE A206 ov1 oocyte 10	23.5497		LE A382 ov1 oocyte 6	11.2581		LE A280 ov1 oocyte 4	7.67919		LE A154 ov1 oocyte 1	3.46375		LE A155 ov1 oocyte 1	44.7775		LE A150 ov1 oocyte 5	23.4583		LE A111 ov1 oocyte 4	36.8321		LE A753 ov1 oocyte 14	45.5562		LE A754 ov1 oocyte 12
Oocyte LE heteroplasmy (%)	LE A624 pup 1 ov1 oocyte 8	50.3371		LE A624 pup 2 ov1 oocyte 5	36.7526		LE A624 pup 3 ov1 oocyte 10	41.4754		LE A620 ov1 oocyte 5	1.23411		LE A622 ov1 oocyte 13	21.4731		LE A226 ov1 oocyte 3	29.2617		LE A223 ov1 oocyte 28	18.9648		LE A224 ov1 oocyte 9	39.4187		LE A206 ov1 oocyte 15	25.1998		LE A382 ov1 oocyte 1	11.8126		LE A280 ov1 oocyte 27	8.47123		LE A154 ov1 oocyte 10	6.38267		LE A155 ov1 oocyte 2	44.9631		LE A150 ov1 oocyte 8	32.0345		LE A111 ov1 oocyte 13	36.9188		LE A753 ov1 oocyte 6	46.3201		LE A754 ov1 oocyte 2
Oocyte LE heteroplasmy (%)	LE A624 pup 1 ov1 oocyte 14	50.4245		LE A624 pup 2 ov1 oocyte 8	37.5165		LE A624 pup 3 ov1 oocyte 12	42.2064		LE A620 ov1 oocyte 8	1.79694		LE A622 ov1 oocyte 7	22.5411		LE A226 ov1 oocyte 20	30.0937		LE A223 ov1 oocyte 12	19.0652		LE A224 ov1 oocyte 3	42.4846		LE A206 ov1 oocyte 19	26.4915		LE A382 ov1 oocyte 2	13.5125		LE A280 ov1 oocyte 9	9.74393		LE A154 ov1 oocyte 16	7.06723		LE A155 ov1 oocyte 6	48.5924		LE A150 ov1 oocyte 7	38.8106		LE A111 ov1 oocyte 1	38.2974		LE A753 ov1 oocyte 3	47.239		LE A754 ov1 oocyte 14
Oocyte LE heteroplasmy (%)	LE A624 pup 1 ov1 oocyte 17	50.8304		LE A624 pup 2 ov1 oocyte 15	40.2542		LE A624 pup 3 ov1 oocyte 5	42.432		LE A620 ov1 oocyte 18	2.21159		LE A622 ov1 oocyte 5	23.068		LE A226 ov1 oocyte 25	30.3136		LE A223 ov1 oocyte 7	19.0913					LE A206 ov1 oocyte 1	26.5026		LE A382 ov1 oocyte 4	13.576		LE A280 ov1 oocyte 26	11.0466		LE A154 ov1 oocyte 9	8.41464								LE A111 ov1 oocyte 10	39.0309		LE A753 ov1 oocyte 11	49.7058		LE A754 ov1 oocyte 4
Oocyte LE heteroplasmy (%)	LE A624 pup 1 ov1 oocyte 20	50.8497		LE A624 pup 2 ov1 oocyte 2	41.1463		LE A624 pup 3 ov1 oocyte 6	42.5675		LE A620 ov1 oocyte 9	2.47638		LE A622 ov1 oocyte 2	25.3021		LE A226 ov1 oocyte 18	31.0656		LE A223 ov1 oocyte 8	21.0354					LE A206 ov1 oocyte 3	28.1872		LE A382 ov1 oocyte 8	15.0638		LE A280 ov1 oocyte 6	13.8384		LE A154 ov1 oocyte 5	8.69908								LE A111 ov1 oocyte 14	40.9784		LE A753 ov1 oocyte 8	50.1155
Oocyte LE heteroplasmy (%)	LE A624 pup 1 ov1 oocyte 5	52.3872		LE A624 pup 2 ov1 oocyte 4	42.2372		LE A624 pup 3 ov1 oocyte 4	47.3375		LE A620 ov1 oocyte 2	2.91392		LE A622 ov1 oocyte 14	25.7338		LE A226 ov1 oocyte 8	31.828		LE A223 ov1 oocyte 15	21.6725					LE A206 ov1 oocyte 12	28.3695		LE A382 ov1 oocyte 14	15.9669		LE A280 ov1 oocyte 7	15.6437		LE A154 ov1 oocyte 7	18.9824								LE A111 ov1 oocyte 9	42.6721		LE A753 ov1 oocyte 16	50.4946
Oocyte LE heteroplasmy (%)	LE A624 pup 1 ov1 oocyte 19	52.4791		LE A624 pup 2 ov1 oocyte 17	43.214		LE A624 pup 3 ov1 oocyte 8	47.606		LE A620 ov1 oocyte 11	3.56159		LE A622 ov1 oocyte 10	26.3674		LE A226 ov1 oocyte 15	32.8685		LE A223 ov1 oocyte 29	24.3897					LE A206 ov1 oocyte 6	33.1007		LE A382 ov1 oocyte 18	18.0359		LE A280 ov1 oocyte 16	17.781		LE A154 ov1 oocyte 3	24.7336								LE A111 ov1 oocyte 8	42.9799		LE A753 ov1 oocyte 2	51.4079
Oocyte LE heteroplasmy (%)	LE A624 pup 1 ov1 oocyte 7	53.006		LE A624 pup 2 ov1 oocyte 1	45.6599		LE A624 pup 3 ov1 oocyte 20	48.937		LE A620 ov1 oocyte 1	4.05894		LE A622 ov1 oocyte 6	30.9777		LE A226 ov1 oocyte 23	33.9492		LE A223 ov1 oocyte 24	25.3872					LE A206 ov1 oocyte 8	34.7866		LE A382 ov1 oocyte 16	18.1626		LE A280 ov1 oocyte 5	18.1113		LE A154 ov1 oocyte 11	27.8738								LE A111 ov1 oocyte 11	43.5157
Oocyte LE heteroplasmy (%)	LE A624 pup 1 ov1 oocyte 6	54.3823		LE A624 pup 2 ov1 oocyte 19	46.2199		LE A624 pup 3 ov1 oocyte 11	49.0415		LE A620 ov1 oocyte 3	4.8387		LE A622 ov1 oocyte 17	32.4127		LE A226 ov1 oocyte 1	34.4436		LE A223 ov1 oocyte 22	25.6216					LE A206 ov1 oocyte 2	36.8455		LE A382 ov1 oocyte 9	22.0973		LE A280 ov1 oocyte 14	18.3591											LE A111 ov1 oocyte 17	46.8991
Oocyte LE heteroplasmy (%)	LE A624 pup 1 ov1 oocyte 11	56.3293		LE A624 pup 2 ov1 oocyte 6	46.2655					LE A620 ov1 oocyte 7	10.5164		LE A622 ov1 oocyte 19	33.3929		LE A226 ov1 oocyte 12	34.8031		LE A223 ov1 oocyte 14	26.4766					LE A206 ov1 oocyte 5	40.4972		LE A382 ov1 oocyte 10	25.6643		LE A280 ov1 oocyte 10	18.9445
Oocyte LE heteroplasmy (%)	LE A624 pup 1 ov1 oocyte 10	57.0499		LE A624 pup 2 ov1 oocyte 20	46.6881								LE A622 ov1 oocyte 4	41.9452		LE A226 ov1 oocyte 27	35.9316		LE A223 ov1 oocyte 5	27.523					LE A206 ov1 oocyte 20	44.0961		LE A382 ov1 oocyte 7	33.946		LE A280 ov1 oocyte 13	21.6866
Oocyte LE heteroplasmy (%)	LE A624 pup 1 ov1 oocyte 12	59.7893		LE A624 pup 2 ov1 oocyte 3	48.7068											LE A226 ov1 oocyte 14	38.8648		LE A223 ov1 oocyte 4	29.6274											LE A280 ov1 oocyte 11	24.2905
Oocyte LE heteroplasmy (%)																LE A226 ov1 oocyte 16	39.5932		LE A223 ov1 oocyte 16	32.643											LE A280 ov1 oocyte 28	26.6317
Oocyte LE heteroplasmy (%)																LE A226 ov1 oocyte 4	39.807		LE A223 ov1 oocyte 9	34.2998											LE A280 ov1 oocyte 12	26.7395
Oocyte LE heteroplasmy (%)																LE A226 ov1 oocyte 19	39.8922		LE A223 ov1 oocyte 30	38.2942											LE A280 ov1 oocyte 3	28.3611
Oocyte LE heteroplasmy (%)																LE A226 ov1 oocyte 7	41.7428		LE A223 ov1 oocyte 20	39.6361											LE A280 ov1 oocyte 22	28.843
Oocyte LE heteroplasmy (%)																LE A226 ov1 oocyte 11	44.8009		LE A223 ov1 oocyte 27	41.1644											LE A280 ov1 oocyte 19	31.9882
Oocyte LE heteroplasmy (%)																LE A226 ov1 oocyte 17	48.8467														LE A280 ov1 oocyte 18	35.1718
Oocyte LE heteroplasmy (%)																LE A226 ov1 oocyte 24	49.0096
Oocyte LE heteroplasmy (%)
Oocyte LE heteroplasmy (%)
Oocyte LE heteroplasmy (%)
Oocyte LE heteroplasmy (%)
Oocyte LE heteroplasmy (%)
Oocyte LE heteroplasmy (%)
Oocyte LE heteroplasmy (%)
Oocyte LE heteroplasmy (%)
Oocyte LE heteroplasmy (%)
Oocyte LE heteroplasmy (%)
Oocyte LE heteroplasmy (%)
Oocyte LE heteroplasmy (%)
Oocyte LE heteroplasmy (%)
Oocyte LE heteroplasmy (%)
Oocyte LE heteroplasmy (%)
Oocyte LE heteroplasmy (%)
ov…ovary
[truncated: 53 more columns]

## Sheet: LE pup data
Number		1			2			3			4			5			6			7			8			9			10			11			12			13			14			15			16
Mouse ID		LE A155			LE A155			LE A280			LE A381			LE A157			LE A157			LE A156			LE A279			LE A279			LE A456			LE A456			LE A456			LE A456			LE A456			LE A625			LE A625
Mouse biopsy LE heteroplasmy (%)	LE A155	33.8343		LE A155	33.8343		LE A280	18.5376		LE A381	5.95869		LE A157	18.8079		LE A157	18.8079		LE A156	21.4326		LE A279	7.07006		LE A279	7.07006		LE A456	16.1918		LE A456	16.1918		LE A456	16.1918		LE A456	16.1918		LE A456	16.1918		LE A625	28.5471		LE A625	40.242		LE A625
Age (d)		84			117			97			171			71			108			71			118			170			95			134			178			199			241			72			139
Pup biopsy LE heteroplasmy (%)	LE A204	29.8024	F	LE A251	9.73521	F	LE A381	5.59336	F	LE A577	2.33958	F	LE A178	8.93953	F	LE A223	20.6072	F	LE A173	29.6556	F	LE A390	2.87997	F	LE A454	1.98144	F	LE A571	17.7124	F	LE A620	15.0656	F	LE A667	0.0825123	M	LE A669	0.0646552	M	LE A731	1.53156	F	LE A709	43.0104	F	LE A761	10.7623	F	LE A794
Pup biopsy LE heteroplasmy (%)	LE A205	23.2456	F	LE A252	19.6053	F	LE A382	22.6296	F	LE A578	8.91278	F	LE A179	10.8069	M	LE A224	19.0271	F	LE A174	15.1705	F	LE A391	1.41339	F	LE A455	0.036949	F	LE A572	35.996	F	LE A621	41.024	F	LE A668	48.4609	M	LE A670	22.0899	M	LE A732	7.26424	F	LE A710	30.1829	M	LE A762	12.0755	F	LE A795
Pup biopsy LE heteroplasmy (%)	LE A206	20.1229	F	LE A253	13.5074	F	LE A383	14.1548	M	LE A579	6.83526	M	LE A180	31.1414	M	LE A225	18.2703	F	LE A175	17.6357	M	LE A392	0.584343	F	LE A456	12.53	F	LE A573	26.6234	F	LE A623	13.0572	F							LE A733	17.4126	F	LE A711	31.3828	M	LE A763	13.4082	F	LE A796
Pup biopsy LE heteroplasmy (%)	LE A207	11.9635	M				LE A384	33.7634	M	LE A580	7.14643	M	LE A181	14.5715	M	LE A226	32.0237	F	LE A176	29.5543	M	LE A393	3.62099	F	LE A457	0.0264522	M	LE A574	18.2486	F	LE A625	43.2501	F							LE A734	5.9998	M	LE A712	29.349	M	LE A764	25.1969	F	LE A797
Pup biopsy LE heteroplasmy (%)	LE A208	24.1042	M										LE A182	21.6367	M	LE A228	32.3886	M	LE A177	28.3371	M	LE A394	3.64164	M	LE A458	0.0137866	M	LE A575	25.837	M	LE A626	59.385	M							LE A735	16.9572	M				LE A765	37.3365	M
Pup biopsy LE heteroplasmy (%)													LE A183	18.2616	M	LE A229	16.3329	M				LE A395	14.1003	M	LE A459	14.7479	M	LE A576	21.4055	M	LE A627	26.3957	M							LE A736	26.2356	M				LE A766	23.855	M
Pup biopsy LE heteroplasmy (%)													LE A184	29.3119	M	LE A230	8.51755	M				LE A396	11.9512	M	LE A460	13.3964	M				LE A628	18.4885	M							LE A737	27.5097	M
Pup biopsy LE heteroplasmy (%)																LE A231	26.5016	M				LE A397	2.80594	M	LE A461	9.78984	M				LE A629	16.905	M
Pup biopsy LE heteroplasmy (%)																LE A232	17.7365	M				LE A398	3.13074	M	LE A462	1.46138	M				LE A630	43.91	M
Pup biopsy LE heteroplasmy (%)																LE A233	19.2637	M				LE A399	2.65331	M							LE A631	1.41367	M
Pup biopsy LE heteroplasmy (%)
Pup biopsy LE heteroplasmy (%)
Pup biopsy LE heteroplasmy (%)
Pup biopsy LE heteroplasmy (%)
[truncated: 119 more columns]

## Sheet: HB oocyte data
Number			1			2			3			4			5			6			7			8			9			10			11			12			13			14			15			16
Mouse ID			HB A551 pup2			HB A425 pup1			HB A424 pup 2			HB A554 pup 1			HB A554 pup 2			HB A424 pup 1			HB A424 pup 2			HB A550 pup 1			HB A550 pup 2			HB A550 pup 3			HB A197 pup 1			HB A403			HB A406			HB A422			HB A306			HB A307
Mouse biopsy HB heteroplasmy (%)		HB A551 pup2	44.0371		HB A425 pup1	35.4417		HB A424 pup 2	11.9186		HB A554 pup 1	20.4852		HB A554 pup 2	31.7494		HB A424 pup 1	26.3507		HB A424 pup 2	36.4751		HB A550 pup 1	13.7678		HB A550 pup 2	15.7926		HB A550 pup 3	6.6819		HB A197 pup 1	33.8686		HB A403	48.7384		HB A406	21.4153		HB A422	17.4773		HB A306	21.1366		HB A307	25.3783
Age (d)			3			3			4			4			4			8			8			9			9			9			24			37			37			41			47			47
Oocyte HB heteroplasmy (%)		HB A551 pup2 ov1 oocyte 5	40.7636		HB A425 pup1 ov1 oocyte 21	26.517		HB A424 pup 2 ov1 oocyte 23	7.43341		HB A554 pup 1 ov1 oocyte 1	26.9198		HB A554 pup 2 ov1 oocyte 16	25.1102		HB A424 pup 1 ov1 oocyte 28	18.1519		HB A424 pup 2 ov1 oocyte 25	38.7473		HB A550 pup 1 ov1 oocyte 19	8.33694		HB A550 pup 2 ov1 oocyte 16	13.2663		HB A550 pup 3 ov1 oocyte 8	1.69895		HB A197 pup 1 ov1 oocyte 20	32.4724		HB A403 ov1 oocyte 11	38.0017		HB A406 ov1 oocyte 6	12.8196		HB A422 ov1 oocyte 3	8.94293		HB A306 ov1 oocyte 22	11.8837		HB A307 ov1 oocyte 10	12.9214
Oocyte HB heteroplasmy (%)		HB A551 pup2 ov1 oocyte 12	43.3815		HB A425 pup1 ov1 oocyte 6	30.5984		HB A424 pup 2 ov1 oocyte 22	7.60796		HB A554 pup 1 ov1 oocyte 10	28.7948		HB A554 pup 2 ov1 oocyte 7	25.7071		HB A424 pup 1 ov1 oocyte 32	21.9668		HB A424 pup 2 ov1 oocyte 14	41.725		HB A550 pup 1 ov1 oocyte 18	9.26386		HB A550 pup 2 ov1 oocyte 1	16.8808		HB A550 pup 3 ov1 oocyte 23	1.70673		HB A197 pup 1 ov1 oocyte 27	32.6326		HB A403 ov1 oocyte 27	39.2255		HB A406 ov1 oocyte 4	13.7897		HB A422 ov1 oocyte 22	12.1074		HB A306 ov1 oocyte 21	14.3493		HB A307 ov1 oocyte 13	17.8471
Oocyte HB heteroplasmy (%)		HB A551 pup2 ov1 oocyte 21	44.0844		HB A425 pup1 ov1 oocyte 3	31.8028		HB A424 pup 2 ov1 oocyte 17	7.94195		HB A554 pup 1 ov1 oocyte 6	29.3736		HB A554 pup 2 ov1 oocyte 8	29.1284		HB A424 pup 1 ov1 oocyte 26	23.6536		HB A424 pup 2 ov1 oocyte 4	43.9185		HB A550 pup 1 ov1 oocyte 14	10.7557		HB A550 pup 2 ov1 oocyte 13	20.1475		HB A550 pup 3 ov1 oocyte 36	1.83898		HB A197 pup 1 ov1 oocyte 21	37.0527		HB A403 ov1 oocyte 9	45.9077		HB A406 ov1 oocyte 20	15.92		HB A422 ov1 oocyte 21	13.8561		HB A306 ov1 oocyte 19	19.5193		HB A307 ov1 oocyte 16	21.7082
Oocyte HB heteroplasmy (%)		HB A551 pup2 ov1 oocyte 18	44.2091		HB A425 pup1 ov1 oocyte 22	33.233		HB A424 pup 2 ov1 oocyte 20	9.63863		HB A554 pup 1 ov1 oocyte 8	29.7696		HB A554 pup 2 ov1 oocyte 13	30.8252		HB A424 pup 1 ov1 oocyte 30	23.9482		HB A424 pup 2 ov1 oocyte 29	46.3898		HB A550 pup 1 ov1 oocyte 15	13.4552		HB A550 pup 2 ov1 oocyte 18	20.1853		HB A550 pup 3 ov1 oocyte 20	1.91743		HB A197 pup 1 ov1 oocyte 4	37.0659		HB A403 ov1 oocyte 16	50.8649		HB A406 ov1 oocyte 12	16.5833		HB A422 ov1 oocyte 5	15.7229		HB A306 ov1 oocyte 34	21.5822		HB A307 ov1 oocyte 2	26.0032
Oocyte HB heteroplasmy (%)		HB A551 pup2 ov1 oocyte 23	46.5883		HB A425 pup1 ov1 oocyte 20	36.4244		HB A424 pup 2 ov1 oocyte 24	9.71935		HB A554 pup 1 ov1 oocyte 16	30.1709		HB A554 pup 2 ov1 oocyte 2	36.5294		HB A424 pup 1 ov1 oocyte 19	24.6069		HB A424 pup 2 ov1 oocyte 34	47.5227		HB A550 pup 1 ov1 oocyte 13	13.4626		HB A550 pup 2 ov1 oocyte 15	20.1911		HB A550 pup 3 ov1 oocyte 2	2.03204		HB A197 pup 1 ov1 oocyte 3	37.9607		HB A403 ov1 oocyte 18	50.9627		HB A406 ov1 oocyte 1	20.3192		HB A422 ov1 oocyte 24	18.76		HB A306 ov1 oocyte 4	22.7778		HB A307 ov1 oocyte 14	26.5103
Oocyte HB heteroplasmy (%)		HB A551 pup2 ov1 oocyte 2	46.7319		HB A425 pup1 ov1 oocyte 23	37.7046		HB A424 pup 2 ov1 oocyte 11	10.2793		HB A554 pup 1 ov1 oocyte 12	36.7287		HB A554 pup 2 ov1 oocyte 3	36.6878		HB A424 pup 1 ov1 oocyte 4	25.8665		HB A424 pup 2 ov1 oocyte 17	47.928		HB A550 pup 1 ov1 oocyte 6	15.8157		HB A550 pup 2 ov1 oocyte 5	21.2501		HB A550 pup 3 ov1 oocyte 4	2.76988		HB A197 pup 1 ov1 oocyte 22	39.4677		HB A403 ov1 oocyte 7	51.6514		HB A406 ov1 oocyte 13	20.5997		HB A422 ov1 oocyte 18	19.0533		HB A306 ov1 oocyte 3	22.9247		HB A307 ov1 oocyte 9	29.1743
Oocyte HB heteroplasmy (%)		HB A551 pup2 ov1 oocyte 19	46.9347		HB A425 pup1 ov1 oocyte 5	37.8784		HB A424 pup 2 ov1 oocyte 26	12.4416		HB A554 pup 1 ov1 oocyte 4	37.1174		HB A554 pup 2 ov1 oocyte 1	38.2293		HB A424 pup 1 ov1 oocyte 14	26.0408		HB A424 pup 2 ov1 oocyte 19	49.4547		HB A550 pup 1 ov1 oocyte 12	16.3002		HB A550 pup 2 ov1 oocyte 9	23.7337		HB A550 pup 3 ov1 oocyte 18	2.77267		HB A197 pup 1 ov1 oocyte 12	39.9876		HB A403 ov1 oocyte 2	51.6543		HB A406 ov1 oocyte 18	21.7516		HB A422 ov1 oocyte 11	19.5233		HB A306 ov1 oocyte 23	23.8994		HB A307 ov1 oocyte 11	29.5524
Oocyte HB heteroplasmy (%)		HB A551 pup2 ov1 oocyte 24	47.3781		HB A425 pup1 ov1 oocyte 2	38.6701		HB A424 pup 2 ov1 oocyte 10	14.2991		HB A554 pup 1 ov1 oocyte 15	40.2125		HB A554 pup 2 ov1 oocyte 4	38.3317		HB A424 pup 1 ov1 oocyte 12	26.2319		HB A424 pup 2 ov1 oocyte 13	51.4341		HB A550 pup 1 ov1 oocyte 17	16.3907		HB A550 pup 2 ov1 oocyte 10	24.8758		HB A550 pup 3 ov1 oocyte 37	2.87808		HB A197 pup 1 ov1 oocyte 8	41.1437		HB A403 ov1 oocyte 26	51.8085		HB A406 ov1 oocyte 2	23.5792		HB A422 ov1 oocyte 27	20.7568		HB A306 ov1 oocyte 14	23.9464		HB A307 ov1 oocyte 7	31.3594
Oocyte HB heteroplasmy (%)		HB A551 pup2 ov1 oocyte 7	48.0444		HB A425 pup1 ov1 oocyte 28	39.2497		HB A424 pup 2 ov1 oocyte 14	14.7942		HB A554 pup 1 ov1 oocyte 5	40.4735		HB A554 pup 2 ov1 oocyte 10	40.3747		HB A424 pup 1 ov1 oocyte 25	26.325		HB A424 pup 2 ov1 oocyte 24	51.5095		HB A550 pup 1 ov1 oocyte 10	18.4254		HB A550 pup 2 ov1 oocyte 14	25.1685		HB A550 pup 3 ov1 oocyte 16	2.93665		HB A197 pup 1 ov1 oocyte 11	42.9936		HB A403 ov1 oocyte 22	51.9658		HB A406 ov1 oocyte 17	23.7655		HB A422 ov1 oocyte 17	22.4867		HB A306 ov1 oocyte 17	24.3134		HB A307 ov1 oocyte 17	33.2361
Oocyte HB heteroplasmy (%)		HB A551 pup2 ov1 oocyte 6	48.365		HB A425 pup1 ov1 oocyte 17	39.5292		HB A424 pup 2 ov1 oocyte 21	15.9677		HB A554 pup 1 ov1 oocyte 9	43.5528		HB A554 pup 2 ov1 oocyte 11	43.6441		HB A424 pup 1 ov1 oocyte 17	26.8985		HB A424 pup 2 ov1 oocyte 21	52.7794		HB A550 pup 1 ov1 oocyte 1	18.6848		HB A550 pup 2 ov1 oocyte 20	26.1589		HB A550 pup 3 ov1 oocyte 38	3.00313		HB A197 pup 1 ov1 oocyte 16	43.7139		HB A403 ov1 oocyte 5	54.0748		HB A406 ov1 oocyte 9	26.224		HB A422 ov1 oocyte 26	22.7106		HB A306 ov1 oocyte 20	25.0595		HB A307 ov1 oocyte 20	34.4627
Oocyte HB heteroplasmy (%)		HB A551 pup2 ov1 oocyte 22	48.5406		HB A425 pup1 ov1 oocyte 9	39.666		HB A424 pup 2 ov1 oocyte 1	16.9993		HB A554 pup 1 ov1 oocyte 2	45.8105		HB A554 pup 2 ov1 oocyte 5	44.8189		HB A424 pup 1 ov1 oocyte 21	26.9263		HB A424 pup 2 ov1 oocyte 15	52.8065		HB A550 pup 1 ov1 oocyte 11	20.6604		HB A550 pup 2 ov1 oocyte 6	26.9935		HB A550 pup 3 ov1 oocyte 6	3.02634		HB A197 pup 1 ov1 oocyte 23	43.7445		HB A403 ov1 oocyte 23	54.2012		HB A406 ov1 oocyte 5	28.3167		HB A422 ov1 oocyte 23	23.1945		HB A306 ov1 oocyte 8	25.5147		HB A307 ov1 oocyte 3	35.7132
Oocyte HB heteroplasmy (%)		HB A551 pup2 ov1 oocyte 4	48.7399		HB A425 pup1 ov1 oocyte 14	41.4077		HB A424 pup 2 ov1 oocyte 13	17.0556		HB A554 pup 1 ov1 oocyte 14	46.6919					HB A424 pup 1 ov1 oocyte 5	27.7755		HB A424 pup 2 ov1 oocyte 23	52.9426		HB A550 pup 1 ov1 oocyte 2	20.6858		HB A550 pup 2 ov1 oocyte 19	27.2923		HB A550 pup 3 ov1 oocyte 24	3.03188		HB A197 pup 1 ov1 oocyte 24	44.1803		HB A403 ov1 oocyte 10	54.3525		HB A406 ov1 oocyte 3	29.6051		HB A422 ov1 oocyte 19	23.3665		HB A306 ov1 oocyte 5	25.6254		HB A307 ov1 oocyte 6	36.8611
Oocyte HB heteroplasmy (%)		HB A551 pup2 ov1 oocyte 20	49.2922		HB A425 pup1 ov1 oocyte 25	42.1427		HB A424 pup 2 ov1 oocyte 3	18.6035		HB A554 pup 1 ov1 oocyte 7	60.4572					HB A424 pup 1 ov1 oocyte 2	28.8664		HB A424 pup 2 ov1 oocyte 2	53.1551		HB A550 pup 1 ov1 oocyte 4	21.2743		HB A550 pup 2 ov1 oocyte 7	27.6458		HB A550 pup 3 ov1 oocyte 15	3.03738		HB A197 pup 1 ov1 oocyte 9	44.4588		HB A403 ov1 oocyte 4	54.9152		HB A406 ov1 oocyte 11	32.6354		HB A422 ov1 oocyte 14	27.8325		HB A306 ov1 oocyte 7	25.9543		HB A307 ov1 oocyte 4	37.1783
Oocyte HB heteroplasmy (%)		HB A551 pup2 ov1 oocyte 1	50.3368		HB A425 pup1 ov1 oocyte 26	42.5775		HB A424 pup 2 ov1 oocyte 6	19.6539								HB A424 pup 1 ov1 oocyte 27	29.1394		HB A424 pup 2 ov1 oocyte 9	53.2061		HB A550 pup 1 ov1 oocyte 5	21.8249		HB A550 pup 2 ov1 oocyte 8	27.766		HB A550 pup 3 ov1 oocyte 30	3.27767		HB A197 pup 1 ov1 oocyte 15	46.2604		HB A403 ov1 oocyte 25	55.34		HB A406 ov1 oocyte 19	33.078		HB A422 ov1 oocyte 4	28.9204		HB A306 ov1 oocyte 27	26.1174		HB A307 ov1 oocyte 1	38.5051
Oocyte HB heteroplasmy (%)		HB A551 pup2 ov1 oocyte 16	50.5446		HB A425 pup1 ov1 oocyte 24	42.6619		HB A424 pup 2 ov1 oocyte 9	20.7908								HB A424 pup 1 ov1 oocyte 11	29.7345		HB A424 pup 2 ov1 oocyte 1	53.4665		HB A550 pup 1 ov1 oocyte 16	23.7736		HB A550 pup 2 ov1 oocyte 2	28.1747		HB A550 pup 3 ov1 oocyte 32	3.32695		HB A197 pup 1 ov1 oocyte 18	46.6298		HB A403 ov1 oocyte 20	55.6904		HB A406 ov1 oocyte 8	33.1393		HB A422 ov1 oocyte 6	29.4211		HB A306 ov1 oocyte 1	26.8907		HB A307 ov1 oocyte 18	41.7093
Oocyte HB heteroplasmy (%)		HB A551 pup2 ov1 oocyte 10	50.5634		HB A425 pup1 ov1 oocyte 12	42.6967		HB A424 pup 2 ov1 oocyte 19	25.6795								HB A424 pup 1 ov1 oocyte 10	29.8849		HB A424 pup 2 ov1 oocyte 30	53.8933		HB A550 pup 1 ov1 oocyte 9	24.2085		HB A550 pup 2 ov1 oocyte 12	30.0072		HB A550 pup 3 ov1 oocyte 31	3.45243		HB A197 pup 1 ov1 oocyte 19	47.015		HB A403 ov1 oocyte 13	57.1942		HB A406 ov1 oocyte 16	34.5035		HB A422 ov1 oocyte 28	30.1179		HB A306 ov1 oocyte 30	27.7323		HB A307 ov1 oocyte 8	45.3197
Oocyte HB heteroplasmy (%)		HB A551 pup2 ov1 oocyte 9	50.7738		HB A425 pup1 ov1 oocyte 30	42.8649		HB A424 pup 2 ov1 oocyte 18	25.6958								HB A424 pup 1 ov1 oocyte 3	30.0618		HB A424 pup 2 ov1 oocyte 35	54.1721		HB A550 pup 1 ov1 oocyte 20	26.4821		HB A550 pup 2 ov1 oocyte 4	36.7056		HB A550 pup 3 ov1 oocyte 14	3.46394		HB A197 pup 1 ov1 oocyte 14	49.1006		HB A403 ov1 oocyte 24	57.4954		HB A406 ov1 oocyte 7	38.3836		HB A422 ov1 oocyte 13	30.8799		HB A306 ov1 oocyte 18	28.2399		HB A307 ov1 oocyte 19	48.1558
Oocyte HB heteroplasmy (%)		HB A551 pup2 ov1 oocyte 17	51.2379		HB A425 pup1 ov1 oocyte 10	43.7736		HB A424 pup 2 ov1 oocyte 7	26.4001								HB A424 pup 1 ov1 oocyte 1	30.6591		HB A424 pup 2 ov1 oocyte 32	55.2065		HB A550 pup 1 ov1 oocyte 8	26.5467					HB A550 pup 3 ov1 oocyte 10	3.66729		HB A197 pup 1 ov1 oocyte 6	49.767		HB A403 ov1 oocyte 8	59.9329		HB A406 ov1 oocyte 10	40.5027		HB A422 ov1 oocyte 10	34.7655		HB A306 ov1 oocyte 33	28.2926		HB A307 ov1 oocyte 12	48.247
Oocyte HB heteroplasmy (%)		HB A551 pup2 ov1 oocyte 3	53.6517		HB A425 pup1 ov1 oocyte 11	44.4758		HB A424 pup 2 ov1 oocyte 12	28.2571								HB A424 pup 1 ov1 oocyte 22	31.3397		HB A424 pup 2 ov1 oocyte 20	55.981		HB A550 pup 1 ov1 oocyte 7	26.7645					HB A550 pup 3 ov1 oocyte 19	3.78967		HB A197 pup 1 ov1 oocyte 25	50.1046		HB A403 ov1 oocyte 3	61.0787		HB A406 ov1 oocyte 14	42.1857		HB A422 ov1 oocyte 25	35.1698		HB A306 ov1 oocyte 10	29.0964		HB A307 ov1 oocyte 15	50.0651
Oocyte HB heteroplasmy (%)		HB A551 pup2 ov1 oocyte 8	54.474		HB A425 pup1 ov1 oocyte 16	44.6525		HB A424 pup 2 ov1 oocyte 2	35.6151								HB A424 pup 1 ov1 oocyte 6	31.6793		HB A424 pup 2 ov1 oocyte 33	56.1972		HB A550 pup 1 ov1 oocyte 3	32.1319					HB A550 pup 3 ov1 oocyte 33	3.80158		HB A197 pup 1 ov1 oocyte 7	51.807		HB A403 ov1 oocyte 28	64.7559		HB A406 ov1 oocyte 15	43.8682		HB A422 ov1 oocyte 15	39.4031		HB A306 ov1 oocyte 24	29.2511
Oocyte HB heteroplasmy (%)		HB A551 pup2 ov1 oocyte 15	54.9586		HB A425 pup1 ov1 oocyte 7	44.8373		HB A424 pup 2 ov1 oocyte 4	39.3248								HB A424 pup 1 ov1 oocyte 23	32.5848		HB A424 pup 2 ov1 oocyte 28	57.1414								HB A550 pup 3 ov1 oocyte 21	3.9521		HB A197 pup 1 ov1 oocyte 28	52.9653		HB A403 ov1 oocyte 1	69.8681								HB A306 ov1 oocyte 31	30.639
Oocyte HB heteroplasmy (%)		HB A551 pup2 ov1 oocyte 13	56.1858		HB A425 pup1 ov1 oocyte 18	45.9448											HB A424 pup 1 ov1 oocyte 9	32.9667		HB A424 pup 2 ov1 oocyte 6	57.2646								HB A550 pup 3 ov1 oocyte 22	3.98675		HB A197 pup 1 ov1 oocyte 13	54.3132		HB A403 ov1 oocyte 19	74.1465								HB A306 ov1 oocyte 15	30.976
Oocyte HB heteroplasmy (%)		HB A551 pup2 ov1 oocyte 14	56.6347		HB A425 pup1 ov1 oocyte 29	46.9986											HB A424 pup 1 ov1 oocyte 31	33.3519		HB A424 pup 2 ov1 oocyte 7	59.8258								HB A550 pup 3 ov1 oocyte 29	4.90871		HB A197 pup 1 ov1 oocyte 26	55.6678		HB A403 ov1 oocyte 14	76.1026								HB A306 ov1 oocyte 16	31.125
Oocyte HB heteroplasmy (%)		HB A551 pup2 ov1 oocyte 25	59.025		HB A425 pup1 ov1 oocyte 15	47.6089											HB A424 pup 1 ov1 oocyte 18	33.5706		HB A424 pup 2 ov1 oocyte 5	59.959								HB A550 pup 3 ov1 oocyte 27	5.48629		HB A197 pup 1 ov1 oocyte 10	55.6892		HB A403 ov1 oocyte 6	76.479								HB A306 ov1 oocyte 11	31.2267
Oocyte HB heteroplasmy (%)		HB A551 pup2 ov1 oocyte 11	61.957		HB A425 pup1 ov1 oocyte 8	48.7158											HB A424 pup 1 ov1 oocyte 20	34.6566		HB A424 pup 2 ov1 oocyte 12	60.1306								HB A550 pup 3 ov1 oocyte 28	5.81866		HB A197 pup 1 ov1 oocyte 2	66.1919											HB A306 ov1 oocyte 25	32.0253
Oocyte HB heteroplasmy (%)					HB A425 pup1 ov1 oocyte 1	48.7438											HB A424 pup 1 ov1 oocyte 13	34.9428		HB A424 pup 2 ov1 oocyte 26	61.2515								HB A550 pup 3 ov1 oocyte 13	5.9248														HB A306 ov1 oocyte 12	33.1007
Oocyte HB heteroplasmy (%)					HB A425 pup1 ov1 oocyte 27	48.8038											HB A424 pup 1 ov1 oocyte 29	35.3054		HB A424 pup 2 ov1 oocyte 10	61.3027								HB A550 pup 3 ov1 oocyte 9	5.95854														HB A306 ov1 oocyte 26	37.3691
Oocyte HB heteroplasmy (%)					HB A425 pup1 ov1 oocyte 19	48.9262											HB A424 pup 1 ov1 oocyte 15	35.7752		HB A424 pup 2 ov1 oocyte 27	62.0603								HB A550 pup 3 ov1 oocyte 3	6.07117														HB A306 ov1 oocyte 2	38.7189
Oocyte HB heteroplasmy (%)					HB A425 pup1 ov1 oocyte 4	49.1267											HB A424 pup 1 ov1 oocyte 24	41.1852		HB A424 pup 2 ov1 oocyte 36	65.5733								HB A550 pup 3 ov1 oocyte 39	6.65204														HB A306 ov1 oocyte 9	39.2795
Oocyte HB heteroplasmy (%)					HB A425 pup1 ov1 oocyte 13	49.7039											HB A424 pup 1 ov1 oocyte 8	48.4816		HB A424 pup 2 ov1 oocyte 31	67.0511								HB A550 pup 3 ov1 oocyte 17	7.89931														HB A306 ov1 oocyte 13	39.3719
Oocyte HB heteroplasmy (%)																				HB A424 pup 2 ov1 oocyte 8	68.3403								HB A550 pup 3 ov1 oocyte 26	8.21561														HB A306 ov1 oocyte 28	42.5856
Oocyte HB heteroplasmy (%)																				HB A424 pup 2 ov1 oocyte 3	69.2078								HB A550 pup 3 ov1 oocyte 11	8.29144														HB A306 ov1 oocyte 32	42.6487
Oocyte HB heteroplasmy (%)																				HB A424 pup 2 ov1 oocyte 22	69.3978								HB A550 pup 3 ov1 oocyte 1	8.47331														HB A306 ov1 oocyte 29	43.2667
Oocyte HB heteroplasmy (%)																				HB A424 pup 2 ov1 oocyte 37	70.122								HB A550 pup 3 ov1 oocyte 12	8.75491														HB A306 ov1 oocyte 6	50.2216
Oocyte HB heteroplasmy (%)																													HB A550 pup 3 ov1 oocyte 25	11.6392
Oocyte HB heteroplasmy (%)																													HB A550 pup 3 ov1 oocyte 34	16.5561
Oocyte HB heteroplasmy (%)
Oocyte HB heteroplasmy (%)
Oocyte HB heteroplasmy (%)
Oocyte HB heteroplasmy (%)
Oocyte HB heteroplasmy (%)
Oocyte HB heteroplasmy (%)
Oocyte HB heteroplasmy (%)
Oocyte HB heteroplasmy (%)
Oocyte HB heteroplasmy (%)
Oocyte HB heteroplasmy (%)
Oocyte HB heteroplasmy (%)
Oocyte HB heteroplasmy (%)
ov…ovary
[truncated: 80 more columns]

## Sheet: HB pup data
Number			1			2			3			4			5			6			7			8			9			10			11			12			13			14			15			16
Mouse ID			HB A117			HB 954			HB A124			HB A197			HB A125			HB A554			HB A286			HB A286			HB A286			HB A404			HB A614			HB A424			HB A424			HB A424			HB A424			HB A424
Mouse biopsy HB heteroplasmy (%)		HB A117	24.3191		HB 954	21.0037		HB A124	30.5433		HB A197	27.434		HB A125	26.3167		HB A554	61.101		HB A286	36.5905		HB A286	36.5905		HB A286	36.5905		HB A404	48.5821		HB A614	26.6466		HB A424	28.3885	age	HB A424	28.3885		HB A424	28.3885		HB A424	28.3885		HB A424	28.3885
Age (d)			118			288			188			92			158			201			89			114			137			83			138			111			157			180			227			278
Pup biopsy HB heteroplasmy (%)		HB A135	40.1507	F	HB A116	20.1976	F	HB A234	63.5639	F	HB A305	13.9878	F	HB A194	6.89056	F	HB A767	46.5779	F	HB A370	26.0229	F	HB A402	18.3611	F	HB A422	15.5681	F	HB A493	38.9236	F	HB A746	23.2967	F	HB A548	23.0831	F	HB A608	11.5915	F	HB A644	36.2719	F	HB A671	39.719	M	HB A738	35.0996	F
Pup biopsy HB heteroplasmy (%)		HB A136	24.1313	F	HB A117	18.3243	F	HB A235	40.0263	F	HB A306	23.8621	F	HB A195	17.2699	F	HB A768	51.8713	F	HB A371	15.0643	F	HB A403	38.9128	F	HB A423	32.5781	F	HB A494	58.9775	F	HB A747	24.8753	F	HB A549	25.1861	F	HB A609	28.3965	F	HB A645	27.2262	F	HB A672	8.69056	M	HB A739	39.6588	F
Pup biopsy HB heteroplasmy (%)		HB A137	39.0527	F	HB A118	17.928	F	HB A236	22.8513	F	HB A307	42.7315	F	HB A196	43.4778	F	HB A769	59.3435	M	HB A372	45.8925	F	HB A404	31.4483	F	HB A424	42.1909	F	HB A495	57.5012	F	HB A748	28.2199	F	HB A550	15.7374	F	HB A610	18.1121	F	HB A646	26.4563	F	HB A673	29.9774	M	HB A740	18.0077	F
Pup biopsy HB heteroplasmy (%)		HB A138	42.6315	F	HB A119	11.5388	M	HB A237	38.335	F	HB A308	24.2825	F	HB A197	24.5109	F	HB A770	73.4956	M	HB A373	36.1223	F	HB A405	16.0069	F	HB A425	36.7888	F	HB A496	65.0485	M	HB A749	31.0585	M	HB A551	30.6967	F	HB A611	19.6842	F	HB A647	12.1434	F				HB A741	22.2292	F
Pup biopsy HB heteroplasmy (%)		HB A139	20.187	M	HB A120	20.8886	M	HB A238	20.7264	M				HB A198	22.749	F	HB A771	71.9663	M	HB A374	23.5657	M	HB A406	20.1653	F	HB A426	14.4553	M				HB A750	45.5046	M	HB A552	31.9208	F	HB A612	16.4925	F	HB A648	30.4557	M				HB A742	34.186	F
Pup biopsy HB heteroplasmy (%)		HB A140	32.7248	M				HB A239	33.4215	M				HB A199	24.8351	M	HB A772	41.272	M	HB A375	22.8325	M	HB A407	10.0893	M	HB A427	29.9727	M							HB A553	25.3496	F	HB A614	29.1783	F	HB A649	14.0832	M				HB A743	5.05553	F
Pup biopsy HB heteroplasmy (%)		HB A141	28.7188	M				HB A240	23.4763	M				HB A200	38.3917	M				HB A376	44.4493	M	HB A408	20.0594	M										HB A554	46.329	F	HB A615	28.9883	F	HB A650	18.3511	M				HB A744	34.5728	F
Pup biopsy HB heteroplasmy (%)		HB A142	11.6615	M				HB A241	39.0069	M				HB A201	17.3138	M				HB A377	25.3855	M	HB A409	15.1532	M										HB A555	21.8281	F	HB A616	24.0872	M							HB A745	11.9012	F
Pup biopsy HB heteroplasmy (%)		HB A143	18.5547	M										HB A202	22.804	M				HB A378	56.4911	M	HB A410	11.4821	M										HB A556	13.8837	M	HB A617	14.9517	M
Pup biopsy HB heteroplasmy (%)														HB A203	24.2158	M				HB A379	29.3744	M	HB A411	28.4273	M										HB A557	44.5442	M	HB A618	14.4246	M
Pup biopsy HB heteroplasmy (%)																				HB A380	25.1137	M													HB A558	38.4062	M	HB A619	33.5554	M
Pup biopsy HB heteroplasmy (%)																																			HB A559	17.5339	M
Pup biopsy HB heteroplasmy (%)
Pup biopsy HB heteroplasmy (%)
Pup biopsy HB heteroplasmy (%)
Pup biopsy HB heteroplasmy (%)
Pup biopsy HB heteroplasmy (%)
Pup biopsy HB heteroplasmy (%)
[truncated: 183 more columns]
